# Supplementary material for: Propofol-based total intravenous anesthesia is associated with less postoperative recurrence than desflurane anesthesia in thyroid cancer surgery
Source: PLoS One. 2024 Jan 5;19(1):e0296169. doi: 10.1371/journal.pone.0296169 (PMC10769032; doi:10.1371/journal.pone.0296169)
Supplement: S1 Data — (XLSX) [file pone.0296169.s002.xlsx]

## Sheet: 工作表1
Aneshtesia type	Survival	Recurrence	Surgery date
1	1	0	201912
1	1	0	201912
1	1	0	201912
2	1	0	201912
2	1	0	201912
2	1	0	201912
2	1	0	201912
2	1	0	201912
2	1	0	201912
2	1	0	201912
2	1	0	201912
2	1	0	201912
2	1	0	201912
2	1	0	201912
2	1	0	201912
1	1	0	201911
1	1	0	201911
1	1	0	201911
1	1	0	201911
1	1	0	201911
2	1	1	201911
2	1	0	201911
2	1	0	201911
2	1	0	201911
2	1	0	201911
2	1	0	201911
2	1	0	201911
2	1	0	201911
2	1	0	201911
2	1	0	201911
2	1	0	201911
1	1	0	201910
1	1	0	201910
1	1	0	201910
2	1	1	201910
2	1	1	201910
2	1	0	201910
2	1	0	201910
2	1	0	201910
2	1	0	201910
2	1	0	201910
2	1	0	201910
2	1	0	201910
2	1	0	201910
2	1	0	201910
2	1	0	201910
1	1	1	201909
1	0	0	201909
1	1	0	201909
1	1	0	201909
2	1	1	201909
2	1	1	201909
2	1	1	201909
2	1	1	201909
2	1	1	201909
2	1	1	201909
2	1	1	201909
2	1	1	201909
2	1	1	201909
2	1	1	201909
2	1	1	201909
2	1	0	201909
2	1	0	201909
2	1	0	201909
2	1	0	201909
1	1	1	201908
1	1	1	201908
1	1	1	201908
1	1	1	201908
1	1	0	201908
1	1	0	201908
1	1	0	201908
1	1	0	201908
1	1	0	201908
2	1	1	201908
2	1	1	201908
2	1	0	201908
2	1	0	201908
2	1	0	201908
2	1	0	201908
2	1	0	201908
1	1	1	201907
1	1	1	201907
1	1	0	201907
1	1	0	201907
1	1	0	201907
1	1	0	201907
1	1	0	201907
1	1	0	201907
2	1	1	201907
2	1	1	201907
2	1	1	201907
2	1	1	201907
2	1	1	201907
2	1	1	201907
2	1	0	201907
2	1	0	201907
2	1	0	201907
2	1	0	201907
2	1	0	201907
2	1	0	201907
2	1	0	201907
2	1	0	201907
2	1	0	201907
2	1	0	201907
2	1	0	201907
2	1	0	201907
1	1	1	201906
1	1	0	201906
1	1	0	201906
1	1	0	201906
1	1	0	201906
1	1	0	201906
1	1	0	201906
2	1	1	201906
2	1	1	201906
2	1	1	201906
2	1	1	201906
2	1	1	201906
2	1	1	201906
2	1	0	201906
2	1	0	201906
2	1	0	201906
2	1	0	201906
2	1	0	201906
2	1	0	201906
2	1	0	201906
1	1	1	201905
1	1	1	201905
1	1	1	201905
1	1	0	201905
1	1	0	201905
1	1	0	201905
1	1	0	201905
1	1	0	201905
2	1	1	201905
2	1	1	201905
2	1	0	201905
2	1	0	201905
2	1	0	201905
2	1	0	201905
2	1	0	201905
2	1	0	201905
2	1	0	201905
2	1	0	201905
2	1	0	201905
2	1	0	201905
1	1	1	201904
1	1	1	201904
1	1	0	201904
1	1	0	201904
1	1	0	201904
2	0	1	201904
2	1	1	201904
2	1	1	201904
2	1	1	201904
2	1	1	201904
2	1	1	201904
2	1	0	201904
2	1	0	201904
2	1	0	201904
2	1	0	201904
2	1	0	201904
2	1	0	201904
1	1	1	201903
1	1	1	201903
1	1	0	201903
2	1	1	201903
2	1	1	201903
2	1	1	201903
2	1	1	201903
2	1	1	201903
2	1	1	201903
2	1	1	201903
2	1	0	201903
2	1	0	201903
2	1	0	201903
2	1	0	201903
2	1	0	201903
2	1	0	201903
2	1	0	201903
2	1	0	201903
2	1	0	201903
1	1	1	201902
1	1	0	201902
1	1	0	201902
1	1	0	201902
2	1	1	201902
2	1	0	201902
2	1	0	201902
2	1	0	201902
2	1	0	201902
2	1	0	201902
2	1	0	201902
2	1	0	201902
2	1	0	201902
2	1	0	201902
1	1	0	201901
1	1	0	201901
1	1	0	201901
1	1	0	201901
1	1	0	201901
1	1	0	201901
1	1	0	201901
1	1	0	201901
1	1	0	201901
2	0	0	201901
2	1	0	201901
1	1	1	201812
1	1	0	201812
1	1	0	201812
1	1	0	201812
1	1	0	201812
1	1	0	201812
1	1	0	201812
2	1	0	201812
2	1	0	201812
2	1	0	201812
2	1	0	201812
2	1	0	201812
2	1	0	201812
1	1	0	201811
1	1	0	201811
2	1	0	201811
2	1	0	201811
2	1	0	201811
2	1	0	201811
2	1	0	201811
1	1	0	201810
1	1	0	201810
1	1	0	201810
1	1	0	201810
2	1	0	201810
2	1	0	201810
2	1	0	201810
2	1	0	201810
2	1	0	201810
1	0	0	201809
1	1	0	201809
1	1	0	201809
1	1	0	201809
1	1	0	201809
2	1	0	201809
2	1	0	201809
2	1	0	201809
2	1	0	201809
1	1	0	201808
1	1	0	201808
2	1	0	201808
2	1	0	201808
2	1	0	201808
2	1	0	201808
2	1	0	201808
2	1	0	201808
2	1	0	201808
2	1	0	201808
1	1	0	201807
1	1	0	201807
1	1	0	201807
1	1	0	201807
2	1	0	201807
2	1	0	201807
2	1	0	201807
2	1	0	201807
1	1	0	201806
1	1	0	201806
1	1	0	201806
1	1	0	201806
1	1	0	201806
2	1	0	201806
2	1	0	201806
2	1	0	201806
2	1	0	201806
2	1	0	201806
2	1	0	201806
1	1	0	201805
1	1	0	201805
2	1	0	201805
2	1	0	201805
2	1	0	201805
2	1	0	201805
2	1	0	201805
1	1	0	201804
1	1	0	201804
1	1	0	201804
1	1	0	201804
1	1	0	201804
2	1	0	201804
2	1	0	201804
2	1	0	201804
2	1	0	201804
2	1	0	201804
2	1	0	201804
2	1	0	201804
2	1	0	201804
1	1	0	201803
1	1	0	201803
1	1	0	201803
2	1	1	201803
2	1	1	201803
2	1	0	201803
2	1	0	201803
2	1	0	201803
2	1	0	201803
2	1	0	201803
2	1	0	201803
2	1	0	201803
1	1	0	201802
1	1	0	201802
1	1	0	201802
1	1	0	201802
1	1	0	201802
1	1	0	201802
2	1	0	201802
2	1	0	201802
2	1	0	201802
2	1	0	201802
1	1	0	201801
1	1	0	201801
1	1	0	201801
1	1	0	201801
1	1	0	201801
1	1	0	201801
1	1	0	201801
1	1	0	201801
1	1	0	201801
1	1	0	201801
1	1	0	201801
2	1	1	201801
2	1	0	201801
2	1	0	201801
2	1	0	201801
2	1	0	201801
2	1	0	201801
2	1	0	201801
2	1	0	201801
2	1	0	201801
1	1	0	201712
1	1	0	201712
1	1	0	201712
1	1	0	201712
1	1	0	201712
2	1	1	201712
2	1	0	201712
2	1	0	201712
2	1	0	201712
2	1	0	201712
1	1	0	201711
1	1	0	201711
2	1	0	201711
2	1	0	201711
2	1	0	201711
2	1	0	201711
2	1	0	201711
2	1	0	201711
2	1	0	201711
1	1	0	201710
1	1	0	201710
1	1	0	201710
2	1	1	201710
2	1	0	201710
1	1	1	201709
1	1	0	201709
1	1	0	201709
1	1	0	201709
1	1	0	201709
2	1	1	201709
2	1	0	201709
2	1	0	201709
1	1	0	201708
1	1	0	201708
1	1	0	201708
1	1	0	201708
2	1	0	201708
2	1	0	201708
2	1	0	201708
1	1	0	201707
1	1	0	201707
1	1	0	201707
1	1	0	201707
2	1	0	201707
2	1	0	201707
1	1	0	201706
1	1	0	201706
1	1	0	201706
1	1	0	201706
2	1	0	201706
2	1	0	201706
2	1	0	201706
1	1	0	201705
1	1	0	201705
1	1	0	201705
1	1	0	201705
1	1	0	201705
2	1	0	201705
2	1	0	201705
2	1	0	201705
2	1	0	201705
2	1	0	201705
1	1	0	201704
1	1	0	201704
1	1	0	201704
2	1	1	201704
2	1	1	201704
2	1	0	201704
2	1	0	201704
2	1	0	201704
2	1	0	201704
1	1	0	201703
1	1	0	201703
1	1	0	201703
1	1	0	201703
1	1	0	201703
2	1	1	201703
2	1	0	201703
2	1	0	201703
2	1	0	201703
2	1	0	201703
2	1	0	201703
1	1	0	201702
1	1	0	201702
1	1	0	201702
1	1	0	201702
1	1	0	201702
1	1	0	201702
1	1	0	201702
2	1	0	201702
2	1	0	201702
2	1	0	201702
2	1	0	201702
2	1	0	201702
1	1	0	201701
1	1	0	201701
1	1	0	201701
1	1	0	201701
1	1	0	201701
2	1	0	201701
2	1	0	201701
2	1	0	201701
2	1	0	201701
2	1	0	201701
2	1	0	201701
2	0	0	201612
2	1	0	201612
2	1	0	201612
2	1	0	201612
2	1	0	201612
2	1	0	201612
2	1	0	201612
2	1	0	201612
2	1	0	201612
2	1	0	201612
2	1	0	201612
2	1	0	201612
1	1	1	201611
1	1	1	201611
1	1	0	201611
1	1	0	201611
2	1	0	201611
2	1	0	201611
2	1	0	201611
2	1	0	201611
2	1	0	201611
2	1	0	201611
1	1	1	201610
1	1	0	201610
1	1	0	201610
1	1	0	201610
1	1	0	201610
2	1	0	201610
2	1	0	201610
2	1	0	201610
2	1	0	201610
2	1	0	201610
2	1	0	201610
2	1	0	201610
1	1	1	201609
2	1	1	201609
2	1	0	201609
1	1	0	201608
1	1	0	201608
1	1	0	201608
1	1	0	201608
2	1	1	201608
2	1	0	201608
2	1	0	201608
2	1	0	201608
1	1	0	201607
2	0	1	201607
2	1	1	201607
2	1	0	201607
2	1	0	201607
2	1	0	201607
2	1	0	201607
2	1	0	201607
2	1	0	201607
1	0	0	201606
1	1	0	201606
1	1	0	201606
1	1	0	201606
1	1	0	201606
1	1	0	201606
1	1	0	201606
2	1	1	201606
2	1	0	201606
2	1	0	201606
1	1	0	201605
1	1	0	201605
1	1	0	201605
1	1	0	201605
1	1	0	201605
1	1	0	201605
2	1	1	201605
2	1	0	201605
2	1	0	201605
2	1	0	201605
1	0	0	201604
1	1	0	201604
1	1	0	201604
1	1	0	201604
2	1	0	201604
2	1	0	201604
1	1	0	201603
1	1	0	201603
2	1	0	201603
2	1	0	201603
2	1	0	201603
2	1	0	201603
2	1	0	201603
2	1	0	201603
1	1	0	201602
2	1	0	201602
2	1	0	201602
2	1	0	201602
2	1	0	201602
2	1	0	201602
2	1	0	201602
2	1	0	201602
1	1	0	201601
1	1	0	201601
1	1	0	201601
1	1	0	201601
1	1	0	201601
1	1	0	201601
2	1	0	201601
2	1	0	201601
2	1	0	201601
2	1	0	201601
2	1	0	201601
1	1	1	201512
1	1	0	201512
1	1	0	201512
1	1	0	201512
1	1	0	201512
2	1	1	201512
2	0	0	201512
2	1	0	201512
2	1	0	201512
1	1	0	201511
1	1	0	201511
1	1	0	201511
1	1	0	201511
1	1	0	201511
2	1	0	201511
2	1	0	201511
1	1	1	201510
1	1	0	201510
1	1	0	201510
2	1	0	201510
2	1	0	201510
2	1	0	201510
2	1	0	201510
2	1	0	201510
2	1	0	201510
2	1	0	201510
2	1	0	201510
2	1	0	201510
1	1	0	201509
1	1	0	201509
1	1	0	201509
1	1	0	201509
1	1	0	201509
1	1	0	201509
2	1	0	201509
2	1	0	201509
1	1	1	201508
1	1	0	201508
1	1	0	201508
2	1	0	201508
2	1	0	201508
2	1	0	201508
2	1	0	201508
2	1	0	201508
2	1	0	201508
2	1	0	201508
1	1	0	201507
1	1	0	201507
1	1	0	201507
1	1	0	201507
1	1	0	201507
1	1	0	201507
2	1	0	201507
2	1	0	201507
2	1	0	201507
2	1	0	201507
2	1	0	201507
1	0	0	201506
1	1	0	201506
1	1	0	201506
1	1	0	201506
1	1	0	201506
2	1	0	201506
1	1	0	201505
1	1	0	201505
1	1	0	201505
2	1	1	201505
2	1	0	201505
2	1	0	201505
2	1	0	201505
2	1	0	201505
2	1	0	201505
2	1	0	201505
1	1	0	201504
1	1	0	201504
1	1	0	201504
2	1	0	201504
2	1	0	201504
2	1	0	201504
2	1	0	201504
2	1	0	201504
2	1	0	201504
1	1	0	201503
1	1	0	201503
1	1	0	201503
2	1	0	201503
2	1	0	201503
2	1	0	201502
2	1	0	201502
2	1	0	201502
1	0	0	201501
1	1	0	201501
2	1	0	201501
2	1	0	201501
2	1	0	201501
1	0	0	201412
1	1	0	201412
1	1	0	201412
1	1	0	201412
1	1	0	201412
2	1	0	201412
2	1	0	201412
2	1	0	201412
2	1	0	201412
2	1	0	201412
1	1	1	201411
1	1	0	201411
1	1	0	201411
2	1	0	201411
2	1	0	201411
2	1	0	201411
2	1	0	201411
2	1	0	201411
2	1	0	201411
1	1	0	201410
1	1	0	201410
1	1	0	201410
1	1	0	201410
1	1	0	201410
1	1	0	201410
1	1	0	201410
1	1	0	201410
2	1	0	201410
2	1	0	201410
1	1	1	201409
1	1	0	201409
1	1	0	201409
1	1	0	201409
1	1	0	201409
1	1	0	201409
1	1	0	201409
1	1	0	201409
1	1	0	201408
1	1	0	201408
1	1	0	201408
1	1	0	201408
1	1	0	201408
1	1	0	201408
1	1	0	201408
2	1	0	201408
2	1	0	201408
1	0	0	201407
1	1	0	201407
1	1	0	201407
1	1	0	201407
1	1	0	201407
1	1	0	201407
2	0	0	201407
2	1	0	201407
2	1	0	201407
2	1	0	201407
2	1	0	201407
2	1	0	201407
2	1	0	201407
2	1	0	201407
2	1	1	201406
2	1	1	201406
2	1	0	201406
2	1	0	201406
2	1	0	201406
2	1	0	201406
2	1	0	201406
1	1	1	201405
1	1	1	201405
1	0	0	201405
1	1	0	201405
1	1	0	201405
1	1	0	201405
1	1	0	201405
1	1	0	201405
1	1	0	201405
1	1	0	201405
2	1	0	201405
2	1	0	201405
1	1	0	201404
1	1	0	201404
1	1	0	201404
1	1	0	201404
2	0	0	201404
2	1	0	201404
2	1	0	201404
2	1	0	201404
2	1	0	201404
2	1	0	201404
2	1	0	201404
1	1	0	201403
1	1	0	201403
1	1	0	201403
2	1	0	201403
2	1	0	201403
2	1	0	201403
1	1	0	201402
1	1	0	201402
1	1	0	201402
1	1	0	201402
1	1	0	201402
1	1	0	201402
1	1	0	201401
1	1	0	201401
1	1	1	201312
1	1	0	201312
1	1	0	201312
1	1	0	201312
1	1	0	201312
1	1	0	201312
1	1	0	201312
2	1	0	201312
1	0	0	201311
1	1	0	201311
1	1	0	201311
1	1	0	201311
2	1	0	201311
2	1	0	201311
2	1	0	201311
2	1	0	201311
1	0	0	201310
1	1	0	201310
1	1	0	201310
1	1	0	201310
1	1	0	201310
2	1	0	201310
2	1	0	201310
2	1	0	201310
1	1	0	201309
1	1	0	201309
1	1	0	201309
2	1	0	201309
2	1	0	201309
1	1	0	201308
1	1	0	201308
1	1	0	201308
1	1	0	201308
1	1	0	201308
1	1	0	201308
2	1	1	201308
2	1	0	201308
2	1	0	201308
1	1	1	201307
1	1	0	201307
1	1	0	201307
1	1	0	201307
1	1	0	201307
2	1	1	201307
2	1	0	201307
2	1	0	201307
1	0	1	201306
1	0	0	201306
1	1	0	201306
1	1	0	201306
2	0	0	201306
2	1	0	201306
1	1	0	201305
1	1	0	201305
1	1	0	201305
1	1	0	201305
1	1	0	201305
1	1	0	201305
1	1	0	201305
1	1	0	201305
1	1	0	201305
1	1	0	201305
1	1	0	201305
1	1	0	201305
1	1	0	201305
2	1	0	201305
2	1	0	201305
1	1	0	201304
1	1	0	201304
1	1	0	201304
1	1	0	201304
1	1	0	201304
1	1	0	201304
1	1	0	201304
1	1	0	201304
2	1	0	201304
2	1	0	201304
1	1	0	201303
1	1	0	201303
1	1	0	201303
1	1	0	201303
1	1	0	201303
2	1	1	201303
2	1	0	201303
2	1	0	201303
1	1	0	201301
1	1	0	201301
1	1	0	201301
1	1	0	201301
1	1	0	201301
1	1	0	201301
1	1	0	201301
2	1	0	201301
2	1	0	201301
2	1	0	201301
2	1	0	201301
1	1	0	201212
1	1	0	201212
1	1	0	201212
1	1	0	201212
1	1	0	201212
1	1	0	201212
1	1	0	201212
1	1	0	201212
1	1	0	201212
1	1	0	201212
1	1	0	201212
2	1	1	201212
2	0	0	201212
1	1	0	201211
1	1	0	201211
1	1	0	201211
1	1	0	201210
1	1	0	201210
1	1	0	201210
2	1	1	201210
2	0	0	201210
2	1	0	201210
2	1	0	201210
2	1	0	201210
2	1	0	201210
2	1	0	201210
1	1	0	201209
1	1	0	201209
2	1	0	201209
2	1	0	201209
2	1	0	201209
2	1	0	201209
2	1	0	201209
2	1	0	201209
2	1	0	201209
1	1	0	201208
1	1	0	201208
1	1	0	201208
2	1	1	201208
2	1	0	201208
1	1	0	201207
1	1	0	201207
1	1	0	201207
1	1	0	201207
1	1	0	201207
1	1	0	201207
1	1	0	201207
1	1	0	201207
1	1	0	201207
2	0	1	201207
2	1	0	201207
2	1	0	201207
2	1	0	201207
2	1	0	201207
2	1	0	201207
2	1	0	201207
1	1	0	201206
1	1	0	201206
1	1	0	201206
2	0	0	201206
2	1	0	201206
2	1	0	201206
2	1	0	201206
2	1	0	201206
2	1	0	201206
2	1	0	201206
1	1	0	201205
1	1	0	201205
1	1	0	201205
1	1	0	201205
1	1	0	201205
2	1	1	201205
2	0	0	201205
2	1	0	201205
1	1	0	201204
1	1	0	201204
1	1	0	201204
1	1	0	201204
1	1	0	201204
1	1	0	201204
1	1	0	201204
1	1	0	201204
2	1	0	201204
2	1	0	201204
2	1	0	201204
2	1	0	201204
2	1	0	201204
2	1	1	201203
2	1	0	201203
2	1	0	201203
1	0	0	201202
1	1	0	201202
1	1	0	201202
1	1	0	201202
1	1	0	201202
2	1	0	201202
2	1	0	201202
2	1	0	201202
2	1	0	201202
1	0	0	201201
1	1	0	201201
2	1	0	201201
1	0	0	201112
1	1	0	201112
1	1	0	201112
1	1	0	201112
2	1	1	201112
2	1	1	201112
2	0	0	201112
2	1	0	201112
2	1	0	201112
1	1	0	201111
1	1	0	201111
1	1	0	201111
1	1	0	201111
1	1	0	201111
1	1	0	201111
2	1	0	201111
2	1	0	201111
2	1	0	201111
2	1	0	201111
2	1	0	201111
2	1	0	201111
1	0	0	201110
1	0	0	201110
1	1	0	201110
1	1	0	201110
2	1	0	201110
2	1	0	201110
1	1	0	201109
1	1	0	201109
2	0	0	201109
2	1	0	201109
2	1	0	201109
2	1	0	201109
2	1	0	201109
2	1	0	201109
2	1	0	201109
2	1	0	201109
2	1	0	201109
1	1	0	201108
1	1	0	201108
1	1	0	201108
2	1	1	201108
2	0	0	201108
2	1	0	201108
2	1	0	201108
2	1	0	201108
2	1	1	201107
2	1	0	201107
2	1	0	201107
1	1	0	201106
1	1	0	201106
1	1	0	201106
1	1	0	201106
2	1	0	201106
1	1	0	201105
1	1	0	201105
1	1	0	201105
1	1	0	201105
1	1	0	201105
1	1	0	201105
1	1	0	201105
1	1	0	201105
2	1	0	201105
1	0	0	201104
1	0	0	201104
1	1	0	201104
1	1	0	201104
1	1	0	201104
1	1	0	201104
1	1	0	201104
1	1	0	201104
2	0	1	201103
2	1	0	201103
2	1	0	201103
2	1	0	201103
2	1	0	201103
1	1	0	201102
1	1	0	201102
1	1	0	201101
1	1	0	201101
2	0	0	201101
2	1	0	201101
2	1	0	201101
2	1	0	201101
2	1	0	201101
2	1	0	201101
2	1	0	201101
2	1	1	201012
2	1	0	201012
2	1	0	201012
2	1	0	201012
2	1	0	201012
2	1	0	201012
2	1	0	201012
2	1	0	201012
1	1	0	201011
1	1	0	201011
1	1	0	201011
1	1	0	201011
1	1	0	201011
2	1	0	201011
1	1	0	201010
2	1	1	201010
2	1	0	201010
2	1	0	201010
2	1	0	201010
2	1	0	201010
2	1	0	201010
2	1	0	201010
2	1	0	201010
1	1	0	201009
2	1	1	201009
2	0	0	201009
2	1	0	201009
2	1	0	201009
1	1	0	201008
1	1	0	201008
1	1	0	201008
2	1	0	201008
2	1	0	201008
1	1	0	201007
1	1	0	201007
1	1	0	201007
1	1	0	201007
1	1	0	201007
1	1	0	201007
1	1	0	201007
2	1	0	201007
2	1	0	201007
1	0	1	201006
1	1	0	201006
1	1	0	201006
1	1	0	201006
1	1	0	201006
1	1	0	201006
1	1	0	201006
1	1	0	201006
1	1	0	201006
1	1	0	201006
2	1	1	201006
2	1	0	201006
2	1	0	201006
1	0	0	201005
1	1	0	201005
1	1	0	201005
1	1	0	201005
2	1	1	201005
2	1	0	201005
2	1	0	201005
2	1	0	201005
1	1	0	201004
1	1	0	201004
1	1	0	201004
1	1	0	201004
1	1	0	201004
1	1	0	201004
1	1	0	201004
1	1	0	201004
1	1	0	201004
2	1	1	201004
2	1	0	201004
2	1	0	201004
2	1	0	201004
1	1	0	201003
1	1	0	201003
1	1	0	201003
1	1	0	201003
1	0	0	201002
1	0	0	201002
1	1	0	201002
1	1	0	201002
1	1	0	201002
1	0	0	201001
1	1	0	201001
1	1	0	201001
1	1	0	201001
1	1	0	201001
2	1	0	201001
2	1	0	201001
1	0	0	200912
1	1	0	200912
1	1	0	200912
1	1	0	200912
1	1	0	200912
1	1	0	200912
1	1	0	200911
1	1	0	200911
1	1	0	200911
1	1	0	200911
1	1	0	200911
1	1	0	200911
1	1	0	200911
1	0	0	200910
1	0	0	200910
1	1	0	200910
1	1	0	200910
1	1	0	200910
1	1	0	200910
1	1	0	200909
1	1	0	200909
1	1	0	200909
1	1	0	200909
1	1	0	200909
2	1	1	200909
2	1	0	200909
2	1	0	200909
2	1	0	200909
1	0	1	200908
1	0	0	200908
1	0	0	200908
1	1	0	200908
2	1	0	200908
1	1	0	200907
1	1	0	200907
1	1	0	200907
2	0	0	200907
2	1	0	200907
1	1	0	200906
1	1	0	200906
2	1	0	200906
2	1	0	200906
2	1	0	200906
2	1	0	200906
2	1	0	200906
2	1	0	200906
2	1	0	200906
1	0	0	200905
1	1	0	200905
1	1	0	200905
1	1	0	200904
1	1	0	200904
1	1	0	200904
1	1	0	200904
1	1	0	200904
1	1	0	200904
1	1	0	200904
2	1	1	200904
2	0	0	200904
2	1	0	200904
2	1	0	200904
2	1	0	200904
2	1	0	200904
1	1	0	200903
2	0	0	200903
2	1	0	200903
2	1	0	200903
2	1	0	200903
2	1	0	200903
2	1	0	200903
2	1	0	200903
1	1	0	200902
1	1	0	200902
1	1	0	200902
2	1	0	200902
2	1	0	200902
2	1	0	200902
2	1	0	200902
2	1	0	200901
2	1	0	200901
2	1	0	200901
2	1	1	200901
2	1	0	200901
2	1	0	200901
